# Supplementary material for: Ethnicity, social connectedness, and the rural-urban food continuum: Food security among urban informal settlement dwellers in Kenya
Source: Heliyon. 2024 Apr 29;10(9):e30481. doi: 10.1016/j.heliyon.2024.e30481 (PMC11096920; doi:10.1016/j.heliyon.2024.e30481)
Supplement: Multimedia component 1 [file mmc1.xlsx]

## Sheet: survey
type	id	name	label	hint	constraint	constraint_message	required	appearance	relevant	choice_filter	calculation	image	repeat_count
today		today
start		start
end		end
deviceid		deviceid
begin group		m1	Module 1: Codes
note			FOR EVERY QUESTION: - IF THE RESPONDENT DID NOT KNOW, ANSWER -77 - IF THE RESPONDENT DID NOT WANT TO GIVE AN ANSWER, ANSWER -88 - IF THE QUESTION IS NOT APPLICABLE, ANSWER -99. CAPITALIZED TEXT IS FOR THE ENUMERATOR ONLY AND SHOULD NOT BE READ OUT LOUD.
select_one enumerator		enumerator	ENUMERATOR				yes
calculate		enum_label									jr:choice-name(${enumerator}, '${enumerator}')
end group
begin group		m2	Module 2: Consent
select_one yn		consent	Hello. My name is ${enum_label} and I am working with Egerton University. We are conducting a survey on food security in Kibera and are particularly interested in fish consumption. The survey will take about 1.5 hours. Participation in this survey is voluntary, and if we should come to any question you do not want to answer, just let me know and I will go to the next question; or you can stop the…				yes
select_one yn		decisionmaker1	Are you the person in your household who makes the decisions concerning food consumption?				yes
select_one yn		decisionmaker2	Is it possible to interview someone from your household who makes the decisions concerning food consumption?				yes		${decisionmaker1}=0
note			Thank you for your time, unfortunately we will need to end the interview now.	LOOK FOR THE NEXT RESPONDENT ON YOUR LIST					${decisionmaker2}=0
select_one yn		phone_yn	Can we ask you a question by phone if we would like to clarify a question or to make an appointment with you to come back another time to see how you are doing?				yes
text		phone_nr	What is your phone number?	IF THE RESPONDENT DID NOT KNOW, ANSWER -77 IF THE RESPONDENT DID NOT WANT TO GIVE AN ANSWER, ANSWER -88 IF THE QUESTION IS NOT APPLICABLE, ANSWER -99	string-length(.)=10		yes		${phone_yn}=1
text		name	What is your name?				yes
select_one yn		hhh	Are you the household head?				yes
text		name_hhh	What is the name of the household head?				yes		${hhh}=0
end group
begin group		m3	Module 3: Respondent characteristics
select_one gender		gender	IS THE RESPONDENT MALE OR FEMALE?				yes
select_one hh	3.1	hhposition	What is your position in the household?				yes		${hhh}=0
text	3.1.1	hhposition_oth	Please specify your position in the household				yes		${hhposition}=7
integer	3.2	age	What is your age in years?	IF THE RESPONDENT DID NOT KNOW, ANSWER -77 IF THE RESPONDENT DID NOT WANT TO GIVE AN ANSWER, ANSWER -88 IF THE QUESTION IS NOT APPLICABLE, ANSWER -99	.>=15 and .<=100 or .=-77 or .=-88 or .=-99		yes		${hhh}=0
select_one edu	3.3	edu	What is your highest level of education?				yes		${hhh}=0
text	3.4	edu_oth	Please specify your highest education level				yes		${edu}=6
end group
begin group		m4	Module 4: Household and household head characteristics
select_one hh	4.1	hhhposition	What is the position of the household head in the household?				yes
text	4.1.1	hhhposition_oth	Please specify the position in the household				yes		${hhhposition}=7
integer	4.2	hhh_age	What is the age of the household head in years?	IF THE RESPONDENT DID NOT KNOW, ANSWER -77 IF THE RESPONDENT DID NOT WANT TO GIVE AN ANSWER, ANSWER -88 IF THE QUESTION IS NOT APPLICABLE, ANSWER -99	.>=15 and .<=100 or .=-77 or .=-88 or .=-99		yes
select_one gender	4.3	hhh_gender	What is the gender of the household head?				yes		${hhh}=0
select_one edu	4.4	hhh_edu	What is the highest level of education of the household head?				yes
text	4.4.1	hhh_edu_oth	Please specify other education level				yes		${hhh_edu}=6
select_one married	4.5	hhh_married	What is the marital status of the household head?				yes
text	4.5.1	hhh_married_oth	Please specify other marital status				yes		${hhh_married}=5
integer		hhsize	How many people lived in your households for more than 6 months?	PLEASE INCLUDE DEFINITION	.>=0 and .<=15 or .=-77 or .=-88 or .=-99		yes
integer	4.6	children	How many of these people are children in your household?		.>=0 and .<=${hhsize} or .=-77 or .=-88 or .=-99		yes
integer	4.7.1	hhmembers_income	How many people generate an income for the household?	IF THE RESPONDENT DID NOT KNOW, ANSWER -77 IF THE RESPONDENT DID NOT WANT TO GIVE AN ANSWER, ANSWER -88 IF THE QUESTION IS NOT APPLICABLE, ANSWER -99	.>=0 and .<=${hhsize} or .=-77 or .=-88 or .=-99		yes
integer	4.7.2	hhmembers_depend	How many people depend on the household income?	ALSO COUNT THE PEOPLE GENERATING THE INCOME. IF THE RESPONDENT DID NOT KNOW, ANSWER -77 IF THE RESPONDENT DID NOT WANT TO GIVE AN ANSWER, ANSWER -88 IF THE QUESTION IS NOT APPLICABLE, ANSWER -99	.>=${hhmembers_income} and .<=15 or .=-77 or .=-88 or .=-99		yes
select_one occupation	4.8	hhh_occ1	What is the main occupation of the household head?	IF THE HHH HAS MULTIPLE OCCUPATIONS, SELECT THE ONE GENERATING MOST INCOME			yes
text	4.8.1	hhh_occ1_oth	Please specify other occupation				yes		${hhh_occ1}=8
select_one yn	4.9	hh_occ2_dm	Does the household head have another occupation?				yes
select_multiple occupation	4.9.1	hhh_occ2	What are the other occupations of the household head?	IF THE HHH HAS MORE THAN 2 OCCUPATIONS, SELECT THE ONE GENERATING MOST INCOME			yes		${hh_occ2_dm}=1
text	4.9.2	hhh_occ2_oth	Please specify other occupation				yes		selected(${hhh_occ2}, '8')
integer	4.10	hh_years	How many years has the household head lived in Kibera?	IF THE RESPONDENT DID NOT KNOW, ANSWER -77 IF THE RESPONDENT DID NOT WANT TO GIVE AN ANSWER, ANSWER -88 IF THE QUESTION IS NOT APPLICABLE, ANSWER -99	.>=0 and .<=${hhh_age} or .=-77 or .=-88 or .=-99		yes
select_one yn	4.11	hh_alllife	Has the household head lived in Kibera since birth?				yes
integer	4.12	coethnic	What percentage of your neighbours share your same cultural practices?	IF THE RESPONDENT DID NOT KNOW, ANSWER -77 IF THE RESPONDENT DID NOT WANT TO GIVE AN ANSWER, ANSWER -88 IF THE QUESTION IS NOT APPLICABLE, ANSWER -99	.>=0 and .<=100		yes
select_one village	4.13	village	What village in Kibera do you live in?				yes
text	4.13.1	village_oth	Please specify other village				yes		${village}=15
select_multiple tribe	4.14	tribe	Which tribe(s) does your household belong to?				yes
text	4.14.1	tribe_oth	Please specify other tribe				yes		selected(${tribe},'7')
end group
begin group		m5	Module 5: Resources of the household
select_one income_enough	5.1	income_enough	Is your household income enough to cover food costs, utilities and remmittances?				yes
text	5.1.1	income_enough_oth	Please specify other				yes		${income_enough}=4
end group
begin group		m5.1	Income
select_multiple incomesource	5.3	incomesource	From what sources does your household earn its income?	INCLUDE INCOME SOURCES FROM ALL HOUSEHOLD MEMBERS			yes
text	5.3.1	incomesource_oth1	Please specify other income source 1				yes		selected(${incomesource},'8')
text	5.3.2	incomesource_oth2	Please specify other income source 2				yes		selected(${incomesource},'9')
select_one daymonth		incomesource_dm1	Does your household earn income from self employment per day or per month?				yes		selected(${incomesource},'1')
integer		incomesource_day1	What is the average income you or your household member earns from self-employment per day?	IF THE RESPONDENT DID NOT KNOW, ANSWER -77 IF THE RESPONDENT DID NOT WANT TO GIVE AN ANSWER, ANSWER -88 IF THE QUESTION IS NOT APPLICABLE, ANSWER -99	.>=0 and .<=2000		yes		${incomesource_dm1}=1
integer		incomesource_nrdays1	How many days in a month does your household on average earn an income from self-employment per month?	IF MULTIPLE HOUSEHOLD MEMBERS EARN THIS INCOME, PLEASE ADD THEIR DAYS TOGETHER. IF THE RESPONDENT DID NOT KNOW, ANSWER -77 IF THE RESPONDENT DID NOT WANT TO GIVE AN ANSWER, ANSWER -88 IF THE QUESTION IS NOT APPLICABLE, ANSWER -99	.>=0 and .<=${hhmembers_income}*30		yes		${incomesource_dm1}=1
integer		incomesource_month1	What is your household income from self-employment per month?	IF MULTIPLE HOUSEHOLD MEMBERS EARN THIS INCOME, PLEASE ADD THEM TOGETHER. IF THE RESPONDENT DID NOT KNOW, ANSWER -77 IF THE RESPONDENT DID NOT WANT TO GIVE AN ANSWER, ANSWER -88 IF THE QUESTION IS NOT APPLICABLE, ANSWER -99	.>=0 and .<=${hhmembers_income}*200000		yes		${incomesource_dm1}=2
select_one daymonth		incomesource_dm2	Does your household earn income from informal employment per day or per month?				yes		selected(${incomesource},'2')
integer		incomesource_day2	What is the average income you or your household member earns from informal employment per day?	IF THE RESPONDENT DID NOT KNOW, ANSWER -77 IF THE RESPONDENT DID NOT WANT TO GIVE AN ANSWER, ANSWER -88 IF THE QUESTION IS NOT APPLICABLE, ANSWER -99	.>=0 and .<=2000		yes		${incomesource_dm2}=1
integer		incomesource_nrdays2	How many days in a month does your household on average earn an income from informal employment per month?	IF MULTIPLE HOUSEHOLD MEMBERS EARN THIS INCOME, PLEASE ADD THEIR DAYS TOGETHER. IF THE RESPONDENT DID NOT KNOW, ANSWER -77 IF THE RESPONDENT DID NOT WANT TO GIVE AN ANSWER, ANSWER -88 IF THE QUESTION IS NOT APPLICABLE, ANSWER -99	.>=0 and .<=${hhmembers_income}*30		yes		${incomesource_dm2}=1
integer		incomesource_month2	What is your household income from informal employment per month?	IF MULTIPLE HOUSEHOLD MEMBERS EARN THIS INCOME, PLEASE ADD THEM TOGETHER. IF THE RESPONDENT DID NOT KNOW, ANSWER -77 IF THE RESPONDENT DID NOT WANT TO GIVE AN ANSWER, ANSWER -88 IF THE QUESTION IS NOT APPLICABLE, ANSWER -99	.>=0 and .<=${hhmembers_income}*200000		yes		${incomesource_dm2}=2
select_one daymonth		incomesource_dm3	Does your household earn income from formal employment in organization, firm or public sector per day or per month?				yes		selected(${incomesource},'3')
integer		incomesource_day3	What is the average income you or your household member earns from being formally employed at an organization per day?	IF THE RESPONDENT DID NOT KNOW, ANSWER -77 IF THE RESPONDENT DID NOT WANT TO GIVE AN ANSWER, ANSWER -88 IF THE QUESTION IS NOT APPLICABLE, ANSWER -99	.>=0 and .<=2000		yes		${incomesource_dm3}=1
integer		incomesource_nrdays3	How many days in a month does your household on average earn an income from being formally employed at an organization per month?	IF MULTIPLE HOUSEHOLD MEMBERS EARN THIS INCOME, PLEASE ADD THEIR DAYS TOGETHER. IF THE RESPONDENT DID NOT KNOW, ANSWER -77 IF THE RESPONDENT DID NOT WANT TO GIVE AN ANSWER, ANSWER -88 IF THE QUESTION IS NOT APPLICABLE, ANSWER -99	.>=0 and .<=${hhmembers_income}*30		yes		${incomesource_dm3}=1
integer		incomesource_month3	What is your household income from being formally employed at an organization per month?	IF MULTIPLE HOUSEHOLD MEMBERS EARN THIS INCOME, PLEASE ADD THEM TOGETHER. IF THE RESPONDENT DID NOT KNOW, ANSWER -77 IF THE RESPONDENT DID NOT WANT TO GIVE AN ANSWER, ANSWER -88 IF THE QUESTION IS NOT APPLICABLE, ANSWER -99	.>=0 and .<=${hhmembers_income}*200000		yes		${incomesource_dm3}=2
select_one daymonth		incomesource_dm6	Does your household earn income from receiving remittances per day or per month?				yes		selected(${incomesource},'6')
integer		incomesource_day6	What is the average income you or your household member earns from receiving remittances per day?	IF THE RESPONDENT DID NOT KNOW, ANSWER -77 IF THE RESPONDENT DID NOT WANT TO GIVE AN ANSWER, ANSWER -88 IF THE QUESTION IS NOT APPLICABLE, ANSWER -99	.>=0 and .<=2000		yes		${incomesource_dm6}=1
integer		incomesource_nrdays6	How many days in a month does your household on average earn an income from receiving remittances per month?	IF MULTIPLE HOUSEHOLD MEMBERS EARN THIS INCOME, PLEASE ADD THEIR DAYS TOGETHER. IF THE RESPONDENT DID NOT KNOW, ANSWER -77 IF THE RESPONDENT DID NOT WANT TO GIVE AN ANSWER, ANSWER -88 IF THE QUESTION IS NOT APPLICABLE, ANSWER -99	.>=0 and .<=${hhmembers_income}*30		yes		${incomesource_dm6}=1
integer		incomesource_month6	What is your household income from receiving remittances per month?	IF MULTIPLE HOUSEHOLD MEMBERS EARN THIS INCOME, PLEASE ADD THEM TOGETHER. IF THE RESPONDENT DID NOT KNOW, ANSWER -77 IF THE RESPONDENT DID NOT WANT TO GIVE AN ANSWER, ANSWER -88 IF THE QUESTION IS NOT APPLICABLE, ANSWER -99	.>=0 and .<=${hhmembers_income}*200000		yes		${incomesource_dm6}=2
select_one daymonth		incomesource_dm7	Does your household earn income from renting out per day or per month.?				yes		selected(${incomesource},'7')
integer		incomesource_day7	What is the average income you or your household member earns from renting out per day?	IF THE RESPONDENT DID NOT KNOW, ANSWER -77 IF THE RESPONDENT DID NOT WANT TO GIVE AN ANSWER, ANSWER -88 IF THE QUESTION IS NOT APPLICABLE, ANSWER -99	.>=0 and .<=2000		yes		${incomesource_dm7}=1
integer		incomesource_nrdays7	How many days in a month does your household on average earn an income from renting out per month?	IF MULTIPLE HOUSEHOLD MEMBERS EARN THIS INCOME, PLEASE ADD THEIR DAYS TOGETHER. IF THE RESPONDENT DID NOT KNOW, ANSWER -77 IF THE RESPONDENT DID NOT WANT TO GIVE AN ANSWER, ANSWER -88 IF THE QUESTION IS NOT APPLICABLE, ANSWER -99	.>=0 and .<=${hhmembers_income}*30		yes		${incomesource_dm7}=1
integer		incomesource_month7	What is your household income from renting out per month?	IF MULTIPLE HOUSEHOLD MEMBERS EARN THIS INCOME, PLEASE ADD THEM TOGETHER. IF THE RESPONDENT DID NOT KNOW, ANSWER -77 IF THE RESPONDENT DID NOT WANT TO GIVE AN ANSWER, ANSWER -88 IF THE QUESTION IS NOT APPLICABLE, ANSWER -99	.>=0 and .<=${hhmembers_income}*200000		yes		${incomesource_dm7}=2
select_one daymonth		incomesource_dm8	Does your household earn income from ${incomesource_oth1} per day or per month?				yes		selected(${incomesource},'8')
integer		incomesource_day8	What is the average income you or your household member earns from ${incomesource_oth1} per day?	IF THE RESPONDENT DID NOT KNOW, ANSWER -77 IF THE RESPONDENT DID NOT WANT TO GIVE AN ANSWER, ANSWER -88 IF THE QUESTION IS NOT APPLICABLE, ANSWER -99	.>=0 and .<=2000		yes		${incomesource_dm8}=1
integer		incomesource_nrdays8	How many days in a month does your household on average earn an income from ${incomesource_oth1} per month?	IF MULTIPLE HOUSEHOLD MEMBERS EARN THIS INCOME, PLEASE ADD THEIR DAYS TOGETHER. IF THE RESPONDENT DID NOT KNOW, ANSWER -77 IF THE RESPONDENT DID NOT WANT TO GIVE AN ANSWER, ANSWER -88 IF THE QUESTION IS NOT APPLICABLE, ANSWER -99	.>=0 and .<=${hhmembers_income}*30		yes		${incomesource_dm8}=1
integer		incomesource_month8	What is your household income from ${incomesource_oth1} per month?	IF MULTIPLE HOUSEHOLD MEMBERS EARN THIS INCOME, PLEASE ADD THEM TOGETHER. IF THE RESPONDENT DID NOT KNOW, ANSWER -77 IF THE RESPONDENT DID NOT WANT TO GIVE AN ANSWER, ANSWER -88 IF THE QUESTION IS NOT APPLICABLE, ANSWER -99	.>=0 and .<=${hhmembers_income}*200000		yes		${incomesource_dm8}=2
select_one daymonth		incomesource_dm9	Does your household earn income from ${incomesource_oth2} per day or per month?				yes		selected(${incomesource},'9')
integer		incomesource_day9	What is the average income you or your household member earns from ${incomesource_oth2} per day?	IF THE RESPONDENT DID NOT KNOW, ANSWER -77 IF THE RESPONDENT DID NOT WANT TO GIVE AN ANSWER, ANSWER -88 IF THE QUESTION IS NOT APPLICABLE, ANSWER -99	.>=0 and .<=2000		yes		${incomesource_dm9}=1
integer		incomesource_nrdays9	How many days in a month does your household on average earn an income from ${incomesource_oth2} per month?	IF MULTIPLE HOUSEHOLD MEMBERS EARN THIS INCOME, PLEASE ADD THEIR DAYS TOGETHER. IF THE RESPONDENT DID NOT KNOW, ANSWER -77 IF THE RESPONDENT DID NOT WANT TO GIVE AN ANSWER, ANSWER -88 IF THE QUESTION IS NOT APPLICABLE, ANSWER -99	.>=0 and .<=${hhmembers_income}*30		yes		${incomesource_dm9}=1
integer		incomesource_month9	What is your household income from ${incomesource_oth2} per month?	IF MULTIPLE HOUSEHOLD MEMBERS EARN THIS INCOME, PLEASE ADD THEM TOGETHER. IF THE RESPONDENT DID NOT KNOW, ANSWER -77 IF THE RESPONDENT DID NOT WANT TO GIVE AN ANSWER, ANSWER -88 IF THE QUESTION IS NOT APPLICABLE, ANSWER -99	.>=0 and .<=${hhmembers_income}*200000		yes		${incomesource_dm9}=2
end group
begin group		m5.2	Income
select_one yn	5.4	subsidy_dm	Did your household receive governmental support in the last 12 months?				yes
select_multiple subsidy	5.4.1	subsidy_type	What governmental support did you receive in the last 12 months?				yes		${subsidy_dm}=1
text	5.4.2	subsidy_oth	Specify other subsidy				yes		selected(${subsidy_type},'11')
select_one yn	5.5	support_dm	Did your household receive support from any other organization the last 12 months?				yes
select_multiple org	5.5.1	support_org	From what kind of organization did you receive support?				yes		${support_dm}=1
text	5.5.2	support_oth	Specify other organization				yes		selected(${support_org},'8')
select_one yn	5.6.	savings_dm	Do you currently have any savings?				yes
integer	5.6.1	savings_prop	What proportion of the household income goes to savings?		.>=0 and .<=100 or .=-77 or .=-88 or .=-99		yes		${savings_dm}=1
select_one savings	5.6.2	savings_tot	How much do you have in savings?				yes		${savings_dm}=1
select_one yn	5.7	loan_dm	Do you currently have any loan?				yes
integer	5.7.1	loan_size	How much loan do you have currently?				yes		${loan_dm}=1
select_multiple trans	5.8	bank	How do you conduct financial transactions?				yes
text	5.8.1	bank_oth	Specify other way of making transactions				yes		selected(${bank},'5')
select_one yn	5.9	investments	Did you make any income generating investments during the last 12 months?				yes
end group
begin group		m5.3	Spending					field-list
note			What proportion of your household income in the last 12 months went to: MAKE SURE THE TOTAL DOES NOT EXCEED 100. IF THE RESPONDENT DID NOT KNOW, ANSWER -77 IF THE RESPONDENT DID NOT WANT TO GIVE AN ANSWER, ANSWER -88 IF THE QUESTION IS NOT APPLICABLE, ANSWER -99
integer	5.1	spend_food	Food products		.>=0 and .<=100 or .=-77 or .=-88 or .=-99		yes
integer	5.11	spend_utilities	Utilities (such as electricity, water, waste, rent, clothes)		.>=0 and .<=100 or .=-77 or .=-88 or .=-99		yes
integer	5.12	spend_education	Education		.>=0 and .<=100 or .=-77 or .=-88 or .=-99		yes
integer	5.13	spend_transport	Transport (to work)		.>=0 and .<=100 or .=-77 or .=-88 or .=-99		yes
integer	5.14	spend_rural	Rural areas/home (remittances)		.>=0 and .<=100 or .=-77 or .=-88 or .=-99		yes
integer	5.15	spend_health	Health (hospital, insurance, pension, NHIF, NSSF, etc)		.>=0 and .<=100 or .=-77 or .=-88 or .=-99		yes
integer	5.16	spend_savings	Savings		.>=0 and .<=100 or .=-77 or .=-88 or .=-99		yes
integer	5.17	spend_other	Others		.>=0 and .<=100 or .=-77 or .=-88 or .=-99		yes
calculate		totalproportion									${spend_food} + ${spend_utilities} + ${spend_education} + ${spend_transport} + ${spend_rural} + ${spend_savings} + ${spend_other}
note			Entered total proportion: ${totalproportion} % When total proportion is not equal to 100, please correct previous answers						${totalproportion}!=100
end group
begin group		m6	Module 6: Electricity/water/waste
note			The following modules will be on electricity, water and waste
end group
begin group		m6.1	Electricity
select_one energy	6.1	energysource	What is the main source of energy used in this household for heating/ cooling?	IF THERE ARE MULTIPLE, SELECT THE MAIN ONE			yes
text	6.1.1	energysource_oth	Specify other energy source				yes		${energysource}=6
end group
begin group		m6.1.1	Access to services					field-list
note			In the last 12 months, did you or your household have access to a:
select_one yn	6.2	energyaccess_electricity	Steady electricity connection				yes
select_one yn	6.3	energyaccess_phone	Steady (cell) phone connection				yes
select_one yn	6.4	energyaccess_internet	Steady internet connection				yes
select_one yn	6.5	energyaccess_mmoney	Mobile money transfer system				yes
end group
begin group		m6.2	Water
select_one water	6.6	watersource	What is your main source of drinking and cooking water ?	IF THERE ARE MULTIPLE, SELECT THE MAIN ONE			yes
text	6.6.1	watersource_oth	Specify other water source				yes		${watersource}=7
select_one yn	6.7	wateravailable	Has water always available for your household in the last 12 months?				yes
select_one yn	6.8	waterchange	Are you concerned about not having water available in the coming 3 years?				yes
end group
begin group		m6.3	Waste
select_multiple waste	6.9	waste_dispose	How do you dispose solid waste (e.g. kitchen wastes)?				yes
text	6.9.1	waste_dispose_oth	Specify other waste disposal method				yes		selected(${waste_dispose}, '6')
end group
begin group		m7	Module 7: Connection to rural areas
select_one area	7.1	origin	Where did you live before you moved to Kibera?				yes
text	7.1.1	origin_oth	Specify other area				yes		${origin}=9
integer	7.2	origin_years	How many years did you live there?	IF THE RESPONDENT DID NOT KNOW, ANSWER -77 IF THE RESPONDENT DID NOT WANT TO GIVE AN ANSWER, ANSWER -88 IF THE QUESTION IS NOT APPLICABLE, ANSWER -99	.>=0 and .<=80 or .=-77 or .=-88 or .=-99		yes		${origin}!=-99
select_one area	7.3	origin_connect	Which rural area do you connect with?				yes
text	7.3.1	originrural_oth	Specify other area				yes		${origin_connect}=9
select_one bm	7.4	tribe_connect	How do you connect with your tribe?				yes
integer	7.5	origin_visits	How often do you visit your rural areas in a year?		.>=0 and .<=100 or .=-77 or .=-88 or .=-99		yes
select_multiple visit	7.6	visit_reason	What are the main reasons for visiting the rural areas?				yes
text	7.6.1	visit_reason_oth	Specify other reason				yes		selected(${visit_reason},'9')
select_one yn	7.7	foodgifts	Did you receive gifts as food from rural areas in the past 12 months?				yes
select_multiple food	7.8	foodtypegifts	What food commodities did you receive as gifts from rural areas last 12 months?				yes		${foodgifts}=1
text	7.8.1	foodtypegifts_oth1	Specify other food 1				yes		selected(${foodtypegifts},'11')
text	7.8.1	foodtypegifts_oth2	Specify other food 2				yes		selected(${foodtypegifts},'12')
select_one yn	7.9	foodorigin_pay	Do you pay for commodities stemming from your rural areas?				yes
select_multiple food	7.10	foodorigin_type	What commodities do you purchase from your rural areas?				yes		${foodorigin_pay}=1
text	7.10.1	foodorigin_type_oth1	Specify other food 1				yes		selected(${foodorigin_type},'11')
text	7.10.2	foodorigin_type_oth2	Specify other food 2				yes		selected(${foodorigin_type},'12')
integer	7.11	foodorigin_spend	In a year how much do you spend on these commodities?		.>=0 and .<=100000 or .=-77 or .=-88 or .=-99		yes		${foodorigin_pay}=1
integer	7.12	commodity_spend	How much do you give in community activities or programmes (for children, church, community) in rural areas per year		.>=0 and .<=100000 or .=-77 or .=-88 or .=-99		yes
select_one yn	7.13	land	Do you own land in rural areas?				yes
decimal	7.14	landsize	What is the size of the land you own in rural areas?	IN ACRES	.>=0 and .<=50 or .=-77 or .=-88 or .=-99		yes		${land}=1
select_one yn	7.15	landrent	Do you rent land in rural areas?				yes
decimal	7.16	landsizerent	What is the size of the land you rent in rural areas?	IN ACRES	.>=0 and .<=50 or .=-77 or .=-88 or .=-99		yes		${landrent}=1
select_one yn	7.17	farming	Do you practice farming in rural area?				yes
select_multiple food	7.18	commodities_bring	What commodities do you bring to Kibera from your own farming activities in rural areas?				yes		${farming}=1
text	7.18.1	commodities_bring_oth1	Specify other food 1				yes		selected(${commodities_bring},'11')
text	7.18.2	commodities_bring_oth2	Specify other food 2				yes		selected(${commodities_bring},'12')
select_multiple land	7.20	landorigin	What is the nature of the land ownership?				yes		${land}=1
select_one yn	7.21	land_future	Will/did you inherit land from your parents or relatives in future/past?				yes
decimal	7.22	land_future_size	How many acres will/did you inherit?				yes		${land_future}=1
end group
begin group		m8	Module 8: General household consumption
select_one yn	8.1	urbanfarming	Does your household practice urban farming?				yes
select_multiple urban	8.2	urbanfarming_type	Which technique of urban faming does your household practice?				yes		${urbanfarming}=1
text	8.2.1	urbanfarming_type_oth	Please specify other type of urban farming				yes		selected(${urbanfarming_type},'6')
integer	8.3	food_cultural	To what extent do you agree that customary cultural belief of type of foods consumed in the household influence your choice of food?	ANSWER BETWEEN 0-100. IF THE RESPONDENT DID NOT KNOW, ANSWER -77 IF THE RESPONDENT DID NOT WANT TO GIVE AN ANSWER, ANSWER -88 IF THE QUESTION IS NOT APPLICABLE, ANSWER -99	.>=0 and .<=100 or .=-77 or .=-88 or .=-99		yes
integer	8.4	food_religion	To what extent do you agree that religion belief determines the type of food you consume in your household?	ANSWER BETWEEN 0-100. IF THE RESPONDENT DID NOT KNOW, ANSWER -77 IF THE RESPONDENT DID NOT WANT TO GIVE AN ANSWER, ANSWER -88 IF THE QUESTION IS NOT APPLICABLE, ANSWER -99	.>=0 and .<=100 or .=-77 or .=-88 or .=-99		yes
integer	8.5	meals	How many meals do you and your family eat a day?		.>0 and .<=6		yes
select_multiple food2	8.6	breakfast	What is your typical breakfast made of?				yes
text	8.6.1	breakfast_oth	Specify other food				yes		selected(${breakfast},'10')
select_multiple food2	8.7	lunch	What is your typical lunch made of?				yes
text	8.7.1	lunch_oth	Specify other food				yes		selected(${lunch},'10')
select_multiple food2	8.8	supper	What is your typical supper made of?				yes
text	8.8.1	supper_oth	Specify other food				yes		selected(${supper},'10')
select_multiple food2	8.9	snacks	What do you eat beside these three meals?				yes
text	8.9.1	snacks_oth	Specify other food				yes		selected(${snacks},'10')
select_multiple veg	8.10	veg	Which types of vegetables do your household members eat?				yes
text	8.10.1	veg_oth	Specify other vegetable				yes		selected(${veg},'8')
select_multiple fruit	8.12	fruit	Which types of fruits do your household members eat?				yes
text	8.12.1	fruit_oth	Specify other fruit				yes		selected(${fruit},'6')
select_multiple dairy	8.14	dairy	Which types of dairy products (including milk) do your household members eat?				yes
text	8.14.1	dairy_oth	Specify other dairy product				yes		selected(${dairy},'6')
select_multiple typebr	n2	boughtpr	Which products were bought by your household in the past week?
end group
begin repeat		m8.1	products					field-list					count-selected(${boughtpr})
calculate		productbt									jr:choice-name(selected-at(${boughtpr},(position(..)-1)),'${boughtpr}')
begin group		m8.2	${productbt}					field-list
integer	n2.1	br_qty	Can you indicate how much of ${productbt} was bought in the past week?				yes
select_one unit	n2.2	br_unit	In what units?				yes
integer	6.11	br_amt	How much do you spend on ${productbt} in the past week? (KSh)				yes
end group
end repeat
begin group		m9	Module 9: Fish consumption
select_one yn	9.1.	consumefish_dm	Did your household consume fish in the last 12 months?				yes
select_one consumertype	9.1.2	consumefish_type	Which kind of fish consumer do you consider yourself?	PROBE FOR ALL FISH TYPES FOR THOSE WHO DON’T CONSUME, PROBE FOR INTENTION TO CONSUME			yes		${consumefish_dm}=1
text	9.1.3	consumefish_oth	Please specify other type of fish consumer				yes		${consumefish_type}=5
end group
begin group		m9.1	Consumption						${consumefish_dm}=1
select_one fishculture	9.2	fishculture	In what ways does your culture influence your decisions on fish consumption?	READ OUT ANSWER CATEGORIES			yes
integer	9.3	fish_howoften	How many days do you consume fish in a month?				yes
select_one fishperson	9.4	fishperson	Who mainly makes the decision in the household in terms of fish consumption?				yes
text	9.4.1	fishperson_oth	Please specify other person				yes		${fishperson}=6
select_one fishstart	9.5	fish_start	When did your household start consuming fish?				yes
text	9.5.1	fishstart_oth	Please specify other				yes		${fish_start}=6
decimal	9.6.2	fish_kg	How many kilograms of fish does your household consume per meal?	IF THE RESPONDENT DID NOT KNOW, ANSWER -77 IF THE RESPONDENT DID NOT WANT TO GIVE AN ANSWER, ANSWER -88 IF THE QUESTION IS NOT APPLICABLE, ANSWER -99	.>=0 and .<=5 or .=-77 or .=-88 or .=-99		yes
integer	9.7	fish_cost	On average, how much does the fish for a meal cost?	IF THE RESPONDENT DID NOT KNOW, ANSWER -77 IF THE RESPONDENT DID NOT WANT TO GIVE AN ANSWER, ANSWER -88 IF THE QUESTION IS NOT APPLICABLE, ANSWER -99	.>=0 and .<=5000 or .=-77 or .=-88 or .=-99		yes
select_multiple reasonfish	9.8	fish_reason	What are the main reasons why your household eats fish?				yes
text	9.8.1	fish_reason_oth	Specify other reason				yes		selected(${fish_reason},'7')
select_multiple food2	9.9	fish_notavailable	If fish is not available, what alternative to you eat in place of fish?				yes
text	9.9.1	fish_notavailable_oth	Specify other food				yes		selected(${fish_notavailable},'10')
end group
begin group		m9.2	Purchase						${consumefish_dm}=1
select_multiple fishloc	9.10	fish_location	At which location do you buy fish?				yes
text	9.10.1	fish_location_oth	Specify other location				yes		selected(${fish_location},'10')
integer	9.11	fish_distance	What is the distance from your house to where you mostly purchase fish in walking minutes?	IF THE RESPONDENT DID NOT KNOW, ANSWER -77 IF THE RESPONDENT DID NOT WANT TO GIVE AN ANSWER, ANSWER -88 IF THE QUESTION IS NOT APPLICABLE, ANSWER -99	.>=0 and .<=300 or .=-77 or .=-88 or .=-99		yes
integer	9.29	fish_outlets	What is the number of fish outlets in your neighbourhood? (within 100 meter from your household)		.>=0 and .<=50 or .=-77 or .=-88 or .=-99		yes
select_multiple info	9.12	fish_info	What is the source of information that informs your fish purchase decisions?				yes
text	9.12.1	fish_info_oth	Please specify other information source				yes		selected(${fish_info},'7')
end group
begin group		m9.2.1	Purchase decisions						${consumefish_dm}=1
note	9.13		How important are the following attributes in your decision to purchase fish?
select_one importance	9.13.1	fish_decision1	Price of fish				yes
select_one importance	9.13.2	fish_decision2	Quality of fish				yes
select_one importance	9.13.3	fish_decision3	Smell of fish				yes
select_one importance	9.13.4	fish_decision4	Taste of fish				yes
select_one importance	9.13.5	fish_decision5	Distance to fish retail outlet				yes
select_one importance	9.13.6	fish_decision6	Mode of payment				yes
select_one importance	9.13.7	fish_decision7	Cleanliness of fish outlet				yes
select_one importance	9.13.8	fish_decision8	Availability of fish				yes
select_one importance	9.13.9	fish_decision9	Size flexibility of fish				yes
select_one importance	9.13.10	fish_decision10	Availability of packaging materials				yes
select_one importance	9.13.11	fish_decision11	origin of fish				yes
select_one importance	9.13.12	fish_decision12	trust to vendor				yes
select_one importance	9.13.13	fish_decision13	judgements communicated among Kibera inhabitant				yes
select_one yn	9.13.14	fish_decision14	Are there other important attributes?				yes
text		fish_decision14_oth	Specify other						${fish_decision14}=1
select_one yn	9.14	fish_available	Is the fish always available when you go to buy it?				yes		${consumefish_dm}=1
select_one rateavailability	9.3	fish_available_rating	Compared to one year ago, how can you judge the change in availability of fish in your village?				yes		${consumefish_dm}=1
select_one source	9.15	fish_source	Which source of fish do you prefer?				yes		${consumefish_dm}=1
text	9.15.1	fish_source_oth	Please specify other source				yes		${fish_source}=9
select_multiple fishtype	9.16	fish_type	Which fish do you purchase in the last 3 months?				yes		${consumefish_dm}=1
text	9.16.1	fish_type_oth1	Please specify other type 1				yes		selected(${fish_type},'6')
text	9.16.2	fish_type_oth2	Please specify other type 2				yes		selected(${fish_type},'7')
end group
begin group		m9.2.2	Tilapia						selected(${fish_type},'1')
decimal	9.17	tilapia_g	How many kilograms of Tilapia do you purchase at a time for your household?	IF THE RESPONDENT DID NOT KNOW, ANSWER -77 IF THE RESPONDENT DID NOT WANT TO GIVE AN ANSWER, ANSWER -88 IF THE QUESTION IS NOT APPLICABLE, ANSWER -99	.>=0 and .<=5 or .=-77 or .=-88 or .=-99		yes
integer	9.17.1	tilapia_c	How much does the Tilapia cost per single purchase?	IF THE RESPONDENT DID NOT KNOW, ANSWER -77 IF THE RESPONDENT DID NOT WANT TO GIVE AN ANSWER, ANSWER -88 IF THE QUESTION IS NOT APPLICABLE, ANSWER -99	.>=0 and .<=5000 or .=-77 or .=-88 or .=-99		yes
integer	9.17.2	tilapia_p	What is the price per kilogram of Tilapia?	IF THE RESPONDENT DID NOT KNOW, ANSWER -77 IF THE RESPONDENT DID NOT WANT TO GIVE AN ANSWER, ANSWER -88 IF THE QUESTION IS NOT APPLICABLE, ANSWER -99	.>=200 and .<=1000 or .=-77 or .=-88 or .=-99		yes
integer	9.17.3	tilapia_meals	How many meals does the Tilapia purchased at a time provide?	IF THE RESPONDENT DID NOT KNOW, ANSWER -77 IF THE RESPONDENT DID NOT WANT TO GIVE AN ANSWER, ANSWER -88 IF THE QUESTION IS NOT APPLICABLE, ANSWER -99	.>=0 and .<=5 or .=-77 or .=-88 or .=-99		yes
integer	9.17.4	tilapia_times	How many times a month do you purchase Tilapia?	IF THE RESPONDENT DID NOT KNOW, ANSWER -77 IF THE RESPONDENT DID NOT WANT TO GIVE AN ANSWER, ANSWER -88 IF THE QUESTION IS NOT APPLICABLE, ANSWER -99	.>=0 and .<=30 or .=-77 or .=-88 or .=-99		yes
select_one size1	9.17.5	tilapia_s	Which size of Tilapia do you normally purchase?				yes
text	9.17.5.1	tilapia_s_p	Explain the portion size				yes		${tilapia_s}=4
text	9.17.5.2	tilapia_s_oth	Other size, specity				yes		${tilapia_s}=5
end group
begin group		m9.2.3	Catfish						selected(${fish_type},'2')
decimal	9.18	catfish_g	How many kilograms of Catfish do you purchase per time for your household?	IF THE RESPONDENT DID NOT KNOW, ANSWER -77 IF THE RESPONDENT DID NOT WANT TO GIVE AN ANSWER, ANSWER -88 IF THE QUESTION IS NOT APPLICABLE, ANSWER -99	.>=0 and .<=5 or .=-77 or .=-88 or .=-99		yes
integer	9.18.1	catfish_c	How much does the Catfish cost per single purchase?	IF THE RESPONDENT DID NOT KNOW, ANSWER -77 IF THE RESPONDENT DID NOT WANT TO GIVE AN ANSWER, ANSWER -88 IF THE QUESTION IS NOT APPLICABLE, ANSWER -99	.>=0 and .<=5000 or .=-77 or .=-88 or .=-99		yes
integer	9.18.2	catfish_p	What is the price per kilogram Catfish?	IF THE RESPONDENT DID NOT KNOW, ANSWER -77 IF THE RESPONDENT DID NOT WANT TO GIVE AN ANSWER, ANSWER -88 IF THE QUESTION IS NOT APPLICABLE, ANSWER -99	.>=200 and .<=1000 or .=-77 or .=-88 or .=-99		yes
integer	9.18.3	catfish_meals	How many meals does the Catfish purchased at a time provide?	IF THE RESPONDENT DID NOT KNOW, ANSWER -77 IF THE RESPONDENT DID NOT WANT TO GIVE AN ANSWER, ANSWER -88 IF THE QUESTION IS NOT APPLICABLE, ANSWER -99	.>=0 and .<=5 or .=-77 or .=-88 or .=-99		yes
integer	9.18.4	catfish_times	How many times a month do you purchase Catfish?	IF THE RESPONDENT DID NOT KNOW, ANSWER -77 IF THE RESPONDENT DID NOT WANT TO GIVE AN ANSWER, ANSWER -88 IF THE QUESTION IS NOT APPLICABLE, ANSWER -99	.>=0 and .<=30 or .=-77 or .=-88 or .=-99		yes
select_one size1	9.18.5	catfish_s	Which size of Catfishdo you normally purchase?				yes
text	9.18.5.1	catfish_s_p	Explain the portion size				yes		${catfish_s}=4
text	9.18.5.2	catfish_s_oth	Other size, specity				yes		${catfish_s}=5
end group
begin group		m9.2.4	Omena						selected(${fish_type},'3')
decimal	9.19	omena_g	How many kilograms of omena do you purchase per time for your household?	IF THE RESPONDENT DID NOT KNOW, ANSWER -77 IF THE RESPONDENT DID NOT WANT TO GIVE AN ANSWER, ANSWER -88 IF THE QUESTION IS NOT APPLICABLE, ANSWER -99	.>=0 and .<=5 or .=-77 or .=-88 or .=-99		yes
integer	9.19.1	omena_c	How much does the omena cost per single purchase?	IF THE RESPONDENT DID NOT KNOW, ANSWER -77 IF THE RESPONDENT DID NOT WANT TO GIVE AN ANSWER, ANSWER -88 IF THE QUESTION IS NOT APPLICABLE, ANSWER -99	.>=0 and .<=1500 or .=-77 or .=-88 or .=-99		yes
integer	9.19.2	omena_p	What is the price per kilogram omena?	IF THE RESPONDENT DID NOT KNOW, ANSWER -77 IF THE RESPONDENT DID NOT WANT TO GIVE AN ANSWER, ANSWER -88 IF THE QUESTION IS NOT APPLICABLE, ANSWER -99	.>=0 and .<=500 or .=-77 or .=-88 or .=-99		yes
integer	9.19.3	omena_meals	How many meals does the omena purchased at a time provide?	IF THE RESPONDENT DID NOT KNOW, ANSWER -77 IF THE RESPONDENT DID NOT WANT TO GIVE AN ANSWER, ANSWER -88 IF THE QUESTION IS NOT APPLICABLE, ANSWER -99	.>=0 and .<=10 or .=-77 or .=-88 or .=-99		yes
integer	9.19.4	omena_times	How many times a month do you purchase omena?	IF THE RESPONDENT DID NOT KNOW, ANSWER -77 IF THE RESPONDENT DID NOT WANT TO GIVE AN ANSWER, ANSWER -88 IF THE QUESTION IS NOT APPLICABLE, ANSWER -99	.>=0 and .<=30 or .=-77 or .=-88 or .=-99		yes
select_one size2	9.19.5	omena_s	Which size of omena do you normally purchase?				yes
text	9.19.5.2	omena_s_oth	Other size, specity				yes		${omena_s}=4
end group
begin group		m9.2.5	Common carp						selected(${fish_type},'4')
decimal	9.20	commoncarp_g	How many kilograms of common carp do you purchase per time for your household?	IF THE RESPONDENT DID NOT KNOW, ANSWER -77 IF THE RESPONDENT DID NOT WANT TO GIVE AN ANSWER, ANSWER -88 IF THE QUESTION IS NOT APPLICABLE, ANSWER -99	.>=0 and .<=5 or .=-77 or .=-88 or .=-99		yes
integer	9.20.1	commoncarp_c	How much does the common carp cost per single purchase?	IF THE RESPONDENT DID NOT KNOW, ANSWER -77 IF THE RESPONDENT DID NOT WANT TO GIVE AN ANSWER, ANSWER -88 IF THE QUESTION IS NOT APPLICABLE, ANSWER -99	.>=0 and .<=5000 or .=-77 or .=-88 or .=-99		yes
integer	9.20.2	commoncarp_p	What is the price per kilogram common carp?	IF THE RESPONDENT DID NOT KNOW, ANSWER -77 IF THE RESPONDENT DID NOT WANT TO GIVE AN ANSWER, ANSWER -88 IF THE QUESTION IS NOT APPLICABLE, ANSWER -99	.>=200 and .<=1000 or .=-77 or .=-88 or .=-99		yes
integer	9.20.3	commoncarp_meals	How many meals does the common carp purchased at a time provide?	IF THE RESPONDENT DID NOT KNOW, ANSWER -77 IF THE RESPONDENT DID NOT WANT TO GIVE AN ANSWER, ANSWER -88 IF THE QUESTION IS NOT APPLICABLE, ANSWER -99	.>=0 and .<=5 or .=-77 or .=-88 or .=-99		yes
integer	9.20.4	commoncarp_times	How many times a month do you purchase common carp?	IF THE RESPONDENT DID NOT KNOW, ANSWER -77 IF THE RESPONDENT DID NOT WANT TO GIVE AN ANSWER, ANSWER -88 IF THE QUESTION IS NOT APPLICABLE, ANSWER -99	.>=0 and .<=30 or .=-77 or .=-88 or .=-99		yes
select_one size1	9.20.5	commoncarp_s	Which size of common carp do you normally purchase?				yes
text	9.20.5.1	commoncarp_s_p	Explain the portion size				yes		${commoncarp_s}=4
text	9.20.5.2	commoncarp_s_oth	Other size, specity				yes		${commoncarp_s}=5
end group
begin group		m9.2.6	Nile perch						selected(${fish_type},'5')
decimal	9.21	nileperch_g	How many kilograms of nile perch do you purchase per time for your household?	IF THE RESPONDENT DID NOT KNOW, ANSWER -77 IF THE RESPONDENT DID NOT WANT TO GIVE AN ANSWER, ANSWER -88 IF THE QUESTION IS NOT APPLICABLE, ANSWER -99	.>=0 and .<=5 or .=-77 or .=-88 or .=-99		yes
integer	9.21.1	nileperch_c	How much does the nile perch cost per single purchase?	IF THE RESPONDENT DID NOT KNOW, ANSWER -77 IF THE RESPONDENT DID NOT WANT TO GIVE AN ANSWER, ANSWER -88 IF THE QUESTION IS NOT APPLICABLE, ANSWER -99	.>=0 and .<=5000 or .=-77 or .=-88 or .=-99		yes
integer	9.21.2	nileperch_p	What is the price per kilogram nile perch?	IF THE RESPONDENT DID NOT KNOW, ANSWER -77 IF THE RESPONDENT DID NOT WANT TO GIVE AN ANSWER, ANSWER -88 IF THE QUESTION IS NOT APPLICABLE, ANSWER -99	.>=200 and .<=1000 or .=-77 or .=-88 or .=-99		yes
integer	9.21.3	nileperch_meals	How many meals does the nile perch purchased at a time provide?	IF THE RESPONDENT DID NOT KNOW, ANSWER -77 IF THE RESPONDENT DID NOT WANT TO GIVE AN ANSWER, ANSWER -88 IF THE QUESTION IS NOT APPLICABLE, ANSWER -99	.>=0 and .<=5 or .=-77 or .=-88 or .=-99		yes
integer	9.21.4	nileperch_times	How many times a month do you purchase nile perch?	IF THE RESPONDENT DID NOT KNOW, ANSWER -77 IF THE RESPONDENT DID NOT WANT TO GIVE AN ANSWER, ANSWER -88 IF THE QUESTION IS NOT APPLICABLE, ANSWER -99	.>=0 and .<=30 or .=-77 or .=-88 or .=-99		yes
select_one size1	9.21.5	nileperch_s	Which size of nile perch do you normally purchase?				yes
text	9.21.5.1	nileperch_s_p	Explain the portion size				yes		${nileperch_s}=4
text	9.21.5.2	nileperch_s_oth	Other size, specity				yes		${nileperch_s}=5
end group
begin group		m9.2.7	${fish_type_oth1}						selected(${fish_type},'6')
decimal	9.22	otherfish1_g	How many kilograms of ${fish_type_oth1} do you purchase per time for your household?	IF THE RESPONDENT DID NOT KNOW, ANSWER -77 IF THE RESPONDENT DID NOT WANT TO GIVE AN ANSWER, ANSWER -88 IF THE QUESTION IS NOT APPLICABLE, ANSWER -99	.>=0 and .<=5 or .=-77 or .=-88 or .=-99		yes
integer	9.22.1	otherfish1_c	How much does the ${fish_type_oth1} cost per single purchase?	IF THE RESPONDENT DID NOT KNOW, ANSWER -77 IF THE RESPONDENT DID NOT WANT TO GIVE AN ANSWER, ANSWER -88 IF THE QUESTION IS NOT APPLICABLE, ANSWER -99	.>=0 and .<=5000 or .=-77 or .=-88 or .=-99		yes
integer	9.22.2	otherfish1_p	What is the price per kilogram ${fish_type_oth1}?	IF THE RESPONDENT DID NOT KNOW, ANSWER -77 IF THE RESPONDENT DID NOT WANT TO GIVE AN ANSWER, ANSWER -88 IF THE QUESTION IS NOT APPLICABLE, ANSWER -99	.>=200 and .<=1000 or .=-77 or .=-88 or .=-99		yes
integer	9.22.3	otherfish1_meals	How many meals does the ${fish_type_oth1} purchased at a time provide?	IF THE RESPONDENT DID NOT KNOW, ANSWER -77 IF THE RESPONDENT DID NOT WANT TO GIVE AN ANSWER, ANSWER -88 IF THE QUESTION IS NOT APPLICABLE, ANSWER -99	.>=0 and .<=5 or .=-77 or .=-88 or .=-99		yes
integer	9.22.4	otherfish1_times	How many times a month do you purchase ${fish_type_oth1}?	IF THE RESPONDENT DID NOT KNOW, ANSWER -77 IF THE RESPONDENT DID NOT WANT TO GIVE AN ANSWER, ANSWER -88 IF THE QUESTION IS NOT APPLICABLE, ANSWER -99	.>=0 and .<=30 or .=-77 or .=-88 or .=-99		yes
select_one size1	9.22.5	otherfish1_s	Which size of ${fish_type_oth1} do you normally purchase?				yes
text	9.22.5.1	otherfish1_s_p	Explain the portion size				yes		${otherfish1_s}=4
text	9.22.5.2	otherfish1_s_oth	Other size, specity				yes		${otherfish1_s}=5
end group
begin group		m9.2.8	${fish_type_oth2}						selected(${fish_type},'7')
decimal	9.23	otherfish2_g	How many kilograms of ${fish_type_oth2} do you purchase per time for your household?	IF THE RESPONDENT DID NOT KNOW, ANSWER -77 IF THE RESPONDENT DID NOT WANT TO GIVE AN ANSWER, ANSWER -88 IF THE QUESTION IS NOT APPLICABLE, ANSWER -99	.>=0 and .<=5 or .=-77 or .=-88 or .=-99		yes
integer	9.23.1	otherfish2_c	How much does the ${fish_type_oth2} cost per single purchase?	IF THE RESPONDENT DID NOT KNOW, ANSWER -77 IF THE RESPONDENT DID NOT WANT TO GIVE AN ANSWER, ANSWER -88 IF THE QUESTION IS NOT APPLICABLE, ANSWER -99	.>=0 and .<=5000 or .=-77 or .=-88 or .=-99		yes
integer	9.23.2	otherfish2_p	What is the price per kilogram ${fish_type_oth2}?	IF THE RESPONDENT DID NOT KNOW, ANSWER -77 IF THE RESPONDENT DID NOT WANT TO GIVE AN ANSWER, ANSWER -88 IF THE QUESTION IS NOT APPLICABLE, ANSWER -99	.>=200 and .<=1000 or .=-77 or .=-88 or .=-99		yes
integer	9.23.3	otherfish2_meals	How many meals does the ${fish_type_oth2} purchased at a time provide?	IF THE RESPONDENT DID NOT KNOW, ANSWER -77 IF THE RESPONDENT DID NOT WANT TO GIVE AN ANSWER, ANSWER -88 IF THE QUESTION IS NOT APPLICABLE, ANSWER -99	.>=0 and .<=5 or .=-77 or .=-88 or .=-99		yes
integer	9.23.4	otherfish2_times	How many times a month do you purchase ${fish_type_oth2}?	IF THE RESPONDENT DID NOT KNOW, ANSWER -77 IF THE RESPONDENT DID NOT WANT TO GIVE AN ANSWER, ANSWER -88 IF THE QUESTION IS NOT APPLICABLE, ANSWER -99	.>=0 and .<=30 or .=-77 or .=-88 or .=-99		yes
select_one size1	9.23.5	otherfish2_s	Which size of ${fish_type_oth2} do you normally purchase?				yes
text	9.23.5.1	otherfish2_s_p	Explain the portion size				yes		${otherfish2_s}=4
text	9.23.5.2	otherfish2_s_oth	Other size, specity				yes		${otherfish2_s}=5
end group
begin group		m9.2.9	Scarcity, Covid						selected(${fish_type},'7')
select_one yn	9.23	scarcity_dm	Has there been scarcity of fish in the local market the last 12 months?				yes
select_multiple scarcity	9.24	scarcity_reason	What were the reasons for fish scarcity?				yes		${scarcity_dm}=1
text	9.24.1	scarcity_reason_oth	Please specify other reason				yes		selected(${scarcity_reason},'4')
select_multiple covid	9.25	covid	How has COVID-19 affected your availability of fish?				yes
text	9.25.1	covid_oth	Please specify other				yes		selected(${covid},'4')
select_multiple time	9.26	fish_time	What time of the day do you prefer to buy fish?				yes
text	9.26.1	fish_time_oth	Please specify other				yes		selected(${fish_time},'5')
select_one yn	9.27	fish_reduced	Can you sometimes get the fish at reduced price?				yes
select_multiple reduced	9.28	fish_reduced_reasons	What are the main reasons for the reduced price?				yes		${fish_reduced}=1
text	9.28.1	fish_reduced_reasons_oth	Please specify other				yes		selected(${fish_reduced_reasons},'6')
end group
begin group		m9.3	Processing
select_one yn	9.31	processed_dm	Do you buy processed fish?				yes
select_multiple process	9.31.1	process_type	How is the fish you buy processed?				yes		${processed_dm}=1
text	9.31.1.1	process_type_oth	Please specify other				yes		selected(${process_type},'8')
select_one yn	9.32	store_dm	Do you store your fish after purchasing ?				yes
select_multiple store_fish	9.32.1	store_type	How do you store your fish?				yes		${store_dm}=1
text	9.32.1.1	store_type_oth	Please specify other				yes		selected(${store_type},'6')
end group
begin group		m9.4	Nyeri fish supply
select_one yn	9.33	nyeri_heard	Have you heard about fish from Nyeri?				yes
select_one yn	9.33.1	nyeri_buy	Did you buy fish from Nyeri?				yes		${nyeri_heard}=1
select_multiple fishperception	9.33.2	nyeri_perc	what is your perception about fish from Nyeri?				yes		${nyeri_buy}=1
text	9.33.2.1	nyeri_perc_oth	Please specify other				yes		selected(${nyeri_perc},'4')
text	9.33.3	nyeri_notbuy	What are the reasons for not buying it?				yes		${nyeri_buy}=0
end group
begin group		m10	Module 10: Food security and nutrition
select_multiple foodinfo	10.1	foodinfosources	What are your main sources of information on food/nutrition?				yes
text	10.1.1	foodinfosources_oth	Please specify other source				yes		selected(${foodinfosources},'15')
select_multiple foodinfo	10.2	fishinfosources	What are your main sources of information on fish consumption?				yes
text	10.2.1	fishinfosources_oth	Please specify other source				yes		selected(${fishinfosources},'15')
end group
begin group		m10.1	Food security
select_one yn		hq1	In the past four weeks, did you worry that your household would not have enough food?				yes
select_one occ		hq1occ	How often did this happen?				yes		${hq1}=1
select_one yn		hq2	In the past four weeks, were you or any household member not able to EAT THE KIND OF FOODS you preferred because of a lack of resources?				yes
select_one occ		hq2occ	How often did this happen?				yes		${hq2}=1
select_one yn		hq3	In the past four weeks, did you or any household member have to eat a LIMITED VARIETY OF FOODS due to a lack of resources?				yes
select_one occ		hq3occ	How often did this happen?				yes		${hq3}=1
select_one yn		hq4	In the past four weeks, did you or any household member have to EAT SOME FOODS THAT YOU REALLY DID NOT WANT to eat because of a lack of resources to obtain other types of food?				yes
select_one occ		hq4occ	How often did this happen?				yes		${hq4}=1
select_one yn		hq5	In the past four weeks, did you or any household member have to EAT FEWER OR SMALLER MEALS than you felt you needed because there was not enough food?				yes
select_one occ		hq5occ	How often did this happen?				yes		${hq5}=1
select_one yn		hq7	In the past four weeks, was there EVER NO FOOD TO EAT OF ANY KIND in your household because of lack of resources to get food?				yes
select_one occ		hq7occ	How often did this happen?				yes		${hq7}=1
select_one yn		hq8	In the past four weeks, did you or any household member GO TO SLEEP AT NIGHT HUNGRY because there was not enough food?				yes
select_one occ		hq8occ	How often did this happen?				yes		${hq8}=1
select_one yn		hq9	In the past four weeks, did you or any household member go a WHOLE DAY AND NIGHT WITHOUT EATING ANYTHING because there was not enough food?				yes
select_one occ		hq9occ	How often did this happen?				yes		${hq9}=1
calculate		hq1a									if(${hq1}=1, ${hq1occ}, 0)
calculate		hq2a									if(${hq2}=1, ${hq2occ}, 0)
calculate		hq3a									if(${hq3}=1, ${hq3occ}, 0)
calculate		hq4a									if(${hq4}=1, ${hq4occ}, 0)
calculate		hq5a									if(${hq5}=1, ${hq5occ}, 0)
calculate		hq7a									if(${hq7}=1, ${hq7occ}, 0)
calculate		hq8a									if(${hq8}=1, ${hq8occ}, 0)
calculate		hq9a									if(${hq9}=1, ${hq9occ}, 0)
calculate		hfiasscore									${hq1a}+${hq2a}+${hq3a}+${hq4a}+${hq5a}+${hq7a}+${hq8a}+${hq9a}
end group
begin group		m10c	Module 10.1: Coping with COVID 19 Pandemic					field-list
note			Rate your level of agreement with the following statements
select_one agree		monyloss	My household is experiencing loss in monthly income as a result of COVID 19				yes
select_one agree		emploloss	My household has experienced loss in employment as a result of COVID 19 in the last 6 months				yes
select_one agree		debtl	My household has experienced increase in household debt as a result of COVID 19 in the last 6 months				yes
select_one agree		pricell	My household has experienced increase in food prices as a result of COVID 19 in the last 6 months				yes
select_multiple copecov		copingcov	How has your household coped with food insecurity induced by COVID 19 pandemic				yes
text		copingcovoth	Please specify other coping mechanisms				yes		selected(${copingcov},'11')
end group
begin group		m10a	Module 10 a: Food waste					field-list
note		waste_intro	This part of the questionnaire is about food and drink products that are bought with the intention to be consumed, but remain unconsumed and are disposed of. The questions are only about food leftovers that are or were edible: bones, peels and seeds do not count, as they are not edible. The questions only refer to food and drinks products that are disposed of at home.
select_multiple type	n2	waste_type1	Which products were disposed by your household in the past week?
select_multiple product	n1	waste_type	Which products were disposed by your household in the past week?				yes
end group
begin repeat		pr	products					field-list					count-selected(${waste_type1})
calculate		productc									jr:choice-name(selected-at(${waste_type1},(position(..)-1)),'${waste_type1}')
begin group		pr1	${productc}					field-list
select_one quantity	n2.1	waste_quantity	Can you indicate how much of ${productc} were disposed of in the past week?				yes
select_one category	n2.2	waste_category	Which category did ${productc} belong?				yes
select_multiple reasonwastei	6.11	waste_reasonp	Which are the 3 main reasons for ${productc} wastes/losses in your household		count-selected(.)<=3	A maximum of 3 different options are permitted for this response!	yes
text	6.11.1	waste_reasonp_oth	Specify other reason				yes		selected(${waste_reasonp},'13')
select_multiple storefood	n3	waste_storek	How do you usually store each of the presented food category?				yes
text	n3.1	waste_storek_oth	Specify other storing method				yes		selected(${waste_storek},'6')
end group
end repeat
begin group		pra	Fruit					field-list	selected(${waste_type},'1')
select_one Fruit	n2.1	waste_quantitya	Can you indicate how much of fruits were disposed of in the past week?				yes
select_one category	n2.2	waste_categorya	Which category did the fruits belong?				yes
select_multiple reasonwastei	6.11	waste_reasona	Which are the 3 main reasons for fruits wastes/losses in your household		count-selected(.)<=3	A maximum of 3 different options are permitted for this response!	yes
text	6.11.1	waste_reason_otha	Specify other reason				yes		selected(${waste_reasona},'13')
select_multiple storefood	n3	waste_storeka	How do you usually store each of the presented food category?				yes
text	n3.1	waste_storek_otha	Specify other storing method				yes		selected(${waste_storeka},'6')
end group
begin group		prb	Dairy (including yogurt and cheese)					field-list	selected(${waste_type},'2')
select_one dairyi	n2.1	waste_quantityb	Can you indicate how much of dairy were disposed of in the past week?				yes
select_one category	n2.2	waste_categoryb	Which category did the dairy products belong?				yes
select_multiple reasonwastei	6.11	waste_reasonb	Which are the 3 main reasons for dairy products wastes/losses in your household		count-selected(.)<=3	A maximum of 3 different options are permitted for this response!	yes
text	6.11.1	waste_reason_othb	Specify other reason				yes		selected(${waste_reasonb},'13')
select_multiple storefood	n3	waste_storekb	How do you usually store each of the presented food category?				yes
text	n3.1	waste_storek_othb	Specify other storing method				yes		selected(${waste_storekb},'6')
end group
begin group		prc	Meat					field-list	selected(${waste_type},'3')
select_one meat	n2.1	waste_quantityc	Can you indicate how much of meat were disposed of in the past week?				yes
select_one category	n2.2	waste_categoryc	Which category did meayt belong?				yes
select_multiple reasonwastei	6.11	waste_reasonc	Which are the 3 main reasons for meat wastes/losses in your household		count-selected(.)<=3	A maximum of 3 different options are permitted for this response!	yes
text	6.11.1	waste_reason_othc	Specify other reason				yes		selected(${waste_reasonc},'13')
select_multiple storefood	n3	waste_storekc	How do you usually store each of the presented food category?				yes
text	n3.1	waste_storek_othc	Specify other storing method				yes		selected(${waste_storekc},'6')
end group
begin group		prd	Eggs					field-list	selected(${waste_type},'4')
select_one egg	n2.1	waste_quantityd	Can you indicate how much eggs were disposed of in the past week?				yes
select_one category	n2.2	waste_categoryd	Which category did eggs belong?				yes
select_multiple reasonwastei	6.11	waste_reasond	Which are the 3 main reasons for egg wastes/losses in your household		count-selected(.)<=3	A maximum of 3 different options are permitted for this response!	yes
text	6.11.1	waste_reason_othd	Specify other reason				yes		selected(${waste_reasond},'13')
select_multiple storefood	n3	waste_storekd	How do you usually store each of the presented food category?				yes
text	n3.1	waste_storek_othd	Specify other storing method				yes		selected(${waste_storekd},'6')
end group
begin group		pre	Fish					field-list	selected(${waste_type},'5')
select_one meat	n2.1	waste_quantitye	Can you indicate how much fish were disposed of in the past week?				yes
select_one category	n2.2	waste_categorye	Which category did fish belong?				yes
select_multiple reasonwastei	6.11	waste_reasone	Which are the 3 main reasons for fish wastes/losses in your household		count-selected(.)<=3	A maximum of 3 different options are permitted for this response!	yes
text	6.11.1	waste_reason_othe	Specify other reason				yes		selected(${waste_reasone},'13')
select_multiple storefood	n3	waste_storeke	How do you usually store each of the presented food category?				yes
text	n3.1	waste_storek_othe	Specify other storing method				yes		selected(${waste_storeke},'6')
end group
begin group		prf	Nuts					field-list	selected(${waste_type},'6')
select_one nut	n2.1	waste_quantityf	Can you indicate how much nuts were disposed of in the past week?				yes
select_one category	n2.2	waste_categoryf	Which category did nuts belong?				yes
select_multiple reasonwastei	6.11	waste_reasonf	Which are the 3 main reasons for nuts wastes/losses in your household		count-selected(.)<=3	A maximum of 3 different options are permitted for this response!	yes
text	6.11.1	waste_reason_othf	Specify other reason				yes		selected(${waste_reasonf},'13')
select_multiple storefood	n3	waste_storekf	How do you usually store each of the presented food category?				yes
text	n3.1	waste_storek_othf	Specify other storing method				yes		selected(${waste_storekf},'6')
end group
begin group		prg	Drinks (including soft drinks and tea/coffee)					field-list	selected(${waste_type},'7')
select_one drink	n2.1	waste_quantityg	Can you indicate how much drinks were disposed of in the past week?				yes
select_one category	n2.2	waste_categoryg	Which category did drinks belong?				yes
select_multiple reasonwastei	6.11	waste_reasong	Which are the 3 main reasons for drinks wastes/losses in your household		count-selected(.)<=3	A maximum of 3 different options are permitted for this response!	yes
text	6.11.1	waste_reason_othg	Specify other reason				yes		selected(${waste_reasong},'13')
select_multiple storefood	n3	waste_storekg	How do you usually store each of the presented food category?				yes
text	n3.1	waste_storek_othg	Specify other storing method				yes		selected(${waste_storekg},'6')
end group
begin group		prh	Milk					field-list	selected(${waste_type},'8')
select_one drink	n2.1	waste_quantityh	Can you indicate how much milk were disposed of in the past week?				yes
select_one category	n2.2	waste_categoryh	Which category did milk belong?				yes
select_multiple reasonwastei	6.11	waste_reasonh	Which are the 3 main reasons for milk wastes/losses in your household		count-selected(.)<=3	A maximum of 3 different options are permitted for this response!	yes
text	6.11.1	waste_reason_othh	Specify other reason				yes		selected(${waste_reasonh},'13')
select_multiple storefood	n3	waste_storekh	How do you usually store each of the presented food category?				yes
text	n3.1	waste_storek_othh	Specify other storing method				yes		selected(${waste_storekh},'6')
end group
begin group		sfs	Module: waste disposal					field-list
select_multiple storefood	6.10	waste_leftovers	How do you store food that has not been eaten (left overs) ?				yes
text	6.10.1	waste_leftovers_oth	Specify other storing method				yes		selected(${waste_leftovers},'6')
select_multiple wastei	6.9	waste_disposek	How do you dispose food waste (e.g. kitchen wastes)?				yes
text	6.9.1	waste_disposek_oth	Specify other waste disposal method				yes		selected(${waste_disposek},'7')
end group
begin group		m10b	Module 10b: Perception on food planning					field-list
note		intro2	The following questions will explore some of your household habits and practices in relation to buying and consuming food
select_one frquency	n4.1	shopping_frequency	How often do you go to buy food per week?				yes
select_multiple wasteplace	n4.2	shopping_place	Where do you usually buy your food?				yes
select_one planning	n4.3	shopping_planning1	When you go to buy food do you usually plan in advance what to buy by making a shopping list and check your food supply?				yes
select_one planning	n4.3.1	shopping_planning2	How often do you use a shoppng list?				yes
select_one planning	n.4.3.2	shopping_planning3	How often do you check your supplies before you go shopping?				yes
select_one meal_planning	n4.4	meal_planning1	Do you plan your meals at home for a couple of days ahead?				yes
select_one meal_planning	n4.4.1	meal_planning2	How often do you plan your meals?				yes
select_one wsskill	n4.5	household_skill1	How would you rate your household's skills in terms of planning the meals?				yes
select_one wsskill	n4.6	household_skill2	How would you rate your household's skills in planning the shopping?				yes
select_one wsskill	n4.7	household_skill3	How would you rate your household's skills in buying the right food in right amounts to prepare the meals and for household consumption in general				yes
select_one wsskill	n4.8	household_skill4	How would you rate your household's skills in cooking/preparing the food?				yes
select_one wsskill	n4.9	household_skill5	How would you rater your household's skill in storing and reusing lefover food?				yes
select_one meal_planning	n4.10	frequency_leftovers	How often do you have meal leftovers?				yes
end group
begin group		m10.2	DKI					field-list
select_one agree		dki_1	Choosing a diet with a lot of fresh fruit and vegetables is good for one’s health				yes
select_one agree		dki_2	Eating a lot of sugar is good for one’s health				yes
select_one agree		dki_3	Eating a variety of foods is good for one’s health				yes
select_one agree		dki_4	Choosing a diet high in fat is good for one’s health				yes
select_one agree		dki_5	Choosing a diet with a lot of staple foods (rice and rice products and wheat and wheat products) is not good for one’s health				yes
select_one agree		dki_6	Consuming a lot of animal products daily (fish, poultry, eggs and lean meat) is good for one’s health				yes
select_one agree		dki_7	Reducing the amount of fatty meat and animal fat in the diet is good for one’s health				yes
select_one agree		dki_8	Consuming milk and dairy products is good for one’s health				yes
select_one agree		dki_9	Consuming beans and bean products is good for one’s health				yes
end group
begin group		m11	Module 11: Trust					field-list
note			In general, how would you describe your trust in the following?
select_one trust	11.1	trust_ngov	National government				yes
select_one trust	11.2	trust_cgov	County government				yes
select_one trust	11.3	trust_locpol	Local politician (member of parliament/ Member of County Assembly)				yes
select_one trust	11.4	trust_comm	Community leader				yes
select_one trust	11.5	trust_ngo	Community organisation/NGOs				yes
select_one trust	11.6	trust_trader	Businessmen/ traders				yes
select_one trust	11.7	trust_fam	Family members				yes
select_one trust	11.8	trust_church	Church members				yes
select_one trust	11.9	trust_vill	People from the village				yes
select_one trust	11.1	trust_strangers	Strangers				yes
select_one trust	11.11	trust_fishp	Fish producers				yes
select_one trust	11.12	trust_fishr	Fish retailers				yes
end group
begin group		m12	Module 12: Livelihood security
select_one social	12.1	social	What are the strongest social connections?				yes
text	12.1.1	social_oth	Please specify other				yes		${social}=7
select_multiple org2	12.2	org2	Are you or your spouse member of any organization?				yes
text	12.2.1	org2_oth	Please specify other				yes		selected(${org2},'5')
select_one safe	12.3	safe	Do you consider your locality safe for you and your household?				yes
select_multiple safer	12.4	safe_market	Is it risky to walk to market to buy food?				yes
select_one yn	12.5	light	Is your locality well lighted at night (the streets, alleys)				yes
select_multiple women	12.6	risk_women	What factors make it risky for women in particular?				yes
text	12.6.1	risk_women_oth	Please specify other				yes		selected(${risk_women},'6')
end group
begin group		m13	Module 13: Risks					field-list
note			Is your livelihood getting more insecure due to ?
select_one risk	13.1	risk_1	the political climate (e.g. upcoming elections)				yes
select_one risk	13.2	risk_2	the lack of regulations and laws				yes
select_one risk	13.3	risk_3	harassment on streets				yes
select_one risk	13.4	risk_4	food shortage/instability				yes
select_one risk	13.5	risk_5	poverty				yes
select_one risk	13.6	risk_6	water shortage				yes
select_one risk	13.7	risk_7	poor sanitation conditions				yes
select_one risk	13.8	risk_8	climate conditions				yes
select_one risk	13.9	risk_9	COVID-19/other health issues				yes
select_one risk	13.10	risk_10	government development projects				yes
select_one yn		riskkci	Are there any other risk matters in Kibera?
text		riskkciste	Please specify other risk matters?						${riskkci}=1
select_one risk	13.11	risk_11	other matters in Kibera				yes		${riskkci}=1
end group
begin group		m14	Module 14: Livelihoods (PPI) (Capital) (Resiliency)
integer	14.1	ppi_rooms	How many habitable rooms does your household occupy in the main dwelling house?		.>=0 or .=-77 or .=-88 or .=-99		yes
select_one floor	14.2	ppi_floor	What material is the floor of the main dwelling made of?				yes
text	14.2.1	ppi_floor_oth	Please specify other				yes		${ppi_floor}=5
select_one light	14.3	ppi_lighting	What is the main source of lighting fuel for your household?				yes
text	14.3.1	ppi_lighting_oth	Please specify other				yes		${ppi_lighting}=5
integer	14.4	ppi_towels	How many towels does your household own?		.>=0 and .<=20 or .=-77 or .=-88 or .=-99		yes
integer	14.5	ppi_pans	How many frying pans does your household own?		.>=0 and .<=10 or .=-77 or .=-88 or .=-99		yes
integer	14.6	ppi_phones	How many mobile phones do members of the household own all together?		.>=0 and .<=20 or .=-77 or .=-88 or .=-99		yes
integer	14.7	ppi_smartphones	How many smartphones do members of the household own all together?		.>=0 and .<=10 or .=-77 or .=-88 or .=-99		yes
end group
begin group		m15	Module 15: Observations
note			DO NOT READ THE FOLLOWING QUESTIONS OUTLOUD. SIMPLY RECORD YOUR IMPRESSIONS.
select_one understand		understand	HOW WOULD YOU JUDGE THE RESPONDENT’S UNDERSTANDING OF THE QUESTIONS DURING THE SURVEY?				yes
select_one thought		thought	HOW DID THE THOUGHT PROCESS OF THE RESPONDENT APPEAR TO YOU DURING THE SURVEY?				yes
select_one sharing		sharing	DID YOU FEEL THAT THE RESPONDENT WAS WILLING TO SHARE INFORMATION AND EXPERIENCES WITH YOU?				yes
select_multiple distraction		distractions	WERE THERE ANY DISTRACTIONS DURING THE INTERVIEW?				yes
text		distract_spec	Please specify the distraction				yes		selected(${distractions},'-77')
geopoint		GPS	takes gps of the household
text		remarks	SPACE FOR ADDITIONAL REMARKS/OBSERVATIONS
end group

## Sheet: choices
list name	name	label
enumerator	1	Arnold Jong
enumerator	2	Collins Bulinda
enumerator	3	Oliver Sagala
enumerator	4	Mary Mwebia
enumerator	5	Kevin Otieno
yn	0	No
yn	1	Yes
yn	-77	Don't know
yn	-88	Don't want to answer
yn	-99	Not applicable
gender	0	Male
gender	1	Female
hh	1	Wife
hh	2	Husband
hh	3	Child
hh	4	Cousin/brothers and sistsers of parents
hh	5	Cousin of children
hh	6	Grand parent
hh	7	Other, specify
edu	0	None, or pre-school
edu	1	Primary standards 1 to 6
edu	2	Primary standard 7
edu	3	Primary standard 8, or secondary forms 1 to 3
edu	4	Secondary form 4
edu	5	College or higher
edu	6	Other, specify
married	1	Single
married	2	Divorced
married	3	Married
married	4	Widow/widower
married	5	Other, specify
occupation	1	Food vendor
occupation	2	Other commodity sales
occupation	3	Industry (casual labour)
occupation	4	Housekeeping
occupation	5	Child care
occupation	6	Teaching
occupation	7	Hospital
occupation	8	Other, specify
village	1	Makina
village	2	Lindi
village	3	Mashimoni
village	4	Laini Saba
village	5	Kianda
village	6	Kisumu Ndogo
village	7	Soweto East
village	8	Soweto West
village	9	Gatwekera
village	10	Raila
village	11	Kambi Muru
village	12	Olympic
village	13	Karanja
village	14	Silanga (single)
village	15	Other, specify
tribe	1	Luo
tribe	2	Luhya
tribe	3	Kikuyu
tribe	4	Kalenjin
tribe	5	Kamba
tribe	6	Nubian
tribe	7	Other, specify
consumertype	1	I eat fish because it is a tradition
consumertype	2	I eat fish because it is supplied in Kibera and a good support to my diet
consumertype	3	I do not eat fish, but I may eat fish in the future
consumertype	4	I will never eat fish because it is not the tradition of my tribe
consumertype	5	Other, specify
incomesource	1	self-employment
incomesource	2	informal employment
incomesource	3	employed formally in an organization, firm, public sector
incomesource	6	receives remittances
incomesource	7	earn income from renting out
incomesource	8	other income source 1
incomesource	9	other income source 2
income_enough	1	No, it is not enough to cover food costs
income_enough	2	Yes, it is just enough to cover food costs and utilities (rent, electricity water)
income_enough	3	Yes, it is just enough to cover food costs and utilities (rent, electricity water) and send to rural areas
income_enough	4	Other (specify)
daymonth	1	Per day
daymonth	2	Per month
subsidy	1	health support (HIV-AIDS, Diabetes, Persons with Disabilities, Covid)
subsidy	2	food support
subsidy	3	education/bursary
subsidy	4	youth programmes
subsidy	5	children support
subsidy	6	capacity building
subsidy	7	electricity support
subsidy	8	water support
subsidy	9	rent support
subsidy	10	business support
subsidy	11	others (specify)
subsidy	-77	Don't know
subsidy	-88	Don't want to answer
org	1	NGO
org	2	CBO
org	3	NGA
org	4	FBO
org	5	Donor
org	6	Private companies
org	7	individuals
org	8	others (specify)
org	-77	Don't know
org	-88	Don't want to answer
loansize	0	None
loansize	1	<5000 KSH
loansize	2	5000-10000 KSH
loansize	3	>1000KSH
loansize	-77	Don't know
loansize	-88	Don't want to answer
savings	0	None
savings	1	<5000 KSH
savings	2	5000-10000 KSH
savings	3	10000-50000 KSH
savings	4	50000-100000 KSH
savings	5	100000-500000 KSH
savings	6	>500000 KSH
savings	-77	Don't know
savings	-88	Don't want to answer
energy	1	Electricity network
energy	2	Solar
energy	3	Charcoal
energy	4	Firewood
energy	5	Paraffin
energy	7	LPG gas
energy	6	Other, specify
energy	-77	Don't know
energy	-88	Don't want to answer
energy	-99	Not applicable
water	1	Purchased from vendor
water	2	Piped water
water	3	Fetched from a river or spring
water	4	Fetched/bought from a CBO
water	5	Fetched/bought from a FBO
water	6	Fetched/bought from a NGO project
water	7	Other, specify
water	-77	Don't know
water	-88	Don't want to answer
waste	1	Throw it in the open spaces
waste	2	throw it in springs/streams
waste	3	through formal designated areas for waste
waste	4	pay persons to dispose
waste	5	Give it to a pet or livestock
waste	6	other (specify)
waste	-77	Don't know
waste	-88	Don't want to answer
store	1	Refrigerator
store	2	Salting
store	3	Storing in open places
store	4	Storing in food containers
store	5	Other, specify
store	-77	Don't know
store	-88	Don't want to answer
store	-99	Not applicable
reasonwaste	1	Noticing that food was bad or expired after buying
reasonwaste	2	Contaminated by dirty water
reasonwaste	3	Food going stale due to poor storage
reasonwaste	4	Considered contaminated by foreign organisms
reasonwaste	5	Other, specify
reasonwaste	-77	Don't know
reasonwaste	-88	Don't want to answer
reasonwaste	-99	Not applicable
area	-99	Not applicable
area	1	From within Nairobi
area	2	Western Kenya
area	3	Rift valley
area	4	Coastal Kenya
area	5	Central Kenya
area	6	Eastern Kenya
area	7	North Eastern Kenya
area	9	Other, specify
area	-77	Don't know
area	-88	Don't want to answer
bm	1	Through birth
bm	2	Through marriage
bm	3	Both
visit	1	Visit elderly
visit	2	visit own children
visit	3	visit other family members
visit	4	attend funerals
visit	5	attend family events
visit	6	go holiday (Christmas, Easter, August)
visit	7	support with remittances
visit	8	obtain commodities for food
visit	9	Other, specify
visit	-77	Don't know
visit	-88	Don't want to answer
visit	-99	Not applicable
food	1	vegetables,
food	2	meat,
food	3	fish,
food	4	grains,(pulses, beans)
food	5	cereals (maize, groundnuts),
food	6	flour(millet, maize, sorghum),
food	7	live livestock (chicken),
food	8	eggs,
food	9	milk(fresh, sour),
food	10	cooked/preserved food,
food	11	Other 1, specify
food	12	Other 2, specify
food	-77	Don't know
food	-88	Don't want to answer
food	-99	Not applicable
land	1	Inherited land from parents
land	2	Purchased individually
land	3	Co-owned with family
land	4	Co-owned with friend
land	5	Other, specify
land	-77	Don't know
land	-88	Don't want to answer
land	-99	Not applicable
urban	1	Sack farming
urban	2	rooftop farming
urban	3	poultry keeping
urban	4	pig farming
urban	5	goat farming
urban	6	Other, specify
urban	-77	Don't know
urban	-88	Don't want to answer
urban	-99	Not applicable
food2	1	Ugali
food2	2	mandazi/Kangumu/KDF/
food2	3	bread
food2	4	meat
food2	5	fish
food2	6	vegetables
food2	7	cereals
food2	8	milk
food2	9	other dairy products
food2	10	others (specify)
food2	11	Fruits
food2	12	Tea with milk
food2	13	Tea without milk
food2	14	Porridge
food2	-77	Don't know
food2	-88	Don't want to answer
food2	-99	Not applicable
veg	1	Sukuma wiki (kales)
veg	2	cabbages
veg	3	spinach
veg	4	mrenda
veg	5	kunde
veg	6	Managu
veg	7	Sageti
veg	8	Other
veg	9	Amaranthus/terere
veg	10	Kanzira
veg	11	Pumpkin leaves
veg	-77	Don't know
veg	-88	Don't want to answer
veg	-99	Not applicable
fruit	1	Orange
fruit	2	Avocado
fruit	3	Mango
fruit	4	Water melon
fruit	5	Banana
fruit	6	Other, specify
fruit	-77	Don't know
fruit	-88	Don't want to answer
fruit	-99	Not applicable
dairy	1	Fresh milk
dairy	2	Sour milk
dairy	3	Butter
dairy	4	Cheese
dairy	5	Yoghurt
dairy	6	Other, specify
dairy	-77	Don't know
dairy	-88	Don't want to answer
dairy	-99	Not applicable
fishculture	1	it is my tribe tradition to eat fish
fishculture	2	it is my tribe tradition to NOT eat fish
fishculture	3	Kibera has influenced me to eat fish
fishculture	4	Kibera has taught me NOT to consume fish
fishculture	5	Other, specify
fishculture	-77	Don't know
fishculture	-88	Don't want to answer
fishculture	-99	Not applicable
frequency	1	Twice a day or more
frequency	2	Daily
frequency	3	Four to six times a week
frequency	4	Two or three times a week
frequency	5	Once a week
frequency	6	Less than once a week
frequency	-77	Don't know
frequency	-88	Don't want to answer
frequency	-99	Not applicable
fishperson	1	Father
fishperson	2	Mother
fishperson	3	Grandfather
fishperson	4	Grandmother
fishperson	5	The child who does the shopping
fishperson	6	Other, specify
fishperson	-77	Don't know
fishperson	-88	Don't want to answer
fishperson	-99	Not applicable
fishstart	1	We always had fish in the rural area
fishstart	2	we always had fish in Kibera
fishstart	3	since we arrived in Kibera
fishstart	4	since we learnt about fish in Kibera
fishstart	5	Since we experienced hunger and had no choice but to eat fish
fishstart	6	Other, specify
fishstart	-77	Don't know
fishstart	-88	Don't want to answer
fishstart	-99	Not applicable
reasonfish	1	need of protein
reasonfish	2	ensure health
reasonfish	3	hunger
reasonfish	4	easily accessible
reasonfish	5	cheap source of food
reasonfish	6	tradition
reasonfish	7	Other, specify
reasonfish	-77	Don't know
reasonfish	-88	Don't want to answer
reasonfish	-99	Not applicable
trans	1	Through a bank
trans	2	Groups
trans	3	Cooperative
trans	4	Mobile banking
trans	5	Other, specify
fishloc	1	Vendors at the road/street in the neighbourhood
fishloc	2	Vendors at the road/street outside the neighbourhood
fishloc	3	Vendors close by your household
fishloc	4	after making order by mobile phone call
fishloc	5	At the mall
fishloc	6	Supermarkets
fishloc	7	Elsewhere in Nairobi
fishloc	8	Eaten at hotels outside Kibera
fishloc	9	Eaten at cafes outside Kibera
fishloc	10	Others (specify)
fishloc	-77	Don't know
fishloc	-88	Don't want to answer
fishloc	-99	Not applicable
info	1	Neighbourhood
info	2	community leader
info	3	Kibera network of young people
info	4	online
info	5	TV
info	6	newspaper
info	7	other
info	8	Fellow fish consumers
info	9	Radio
info	10	Fish traders
info	-77	Don't know
info	-88	Don't want to answer
info	-99	Not applicable
importance	1	not important
importance	2	slightly important
importance	3	neutral
importance	4	important
importance	5	very important
source	1	I have no source preference
source	2	Lake Victoria
source	3	Lake Naivasha
source	4	Masinga Dam
source	5	Nyeri county
source	6	Aquaculture company
source	7	Victory farms
source	8	Imported fish e.g. Chinese fish
source	9	Others.
source	-77	Don't know
source	-88	Don't want to answer
source	-99	Not applicable
fishtype	1	Tilapia (ngege)
fishtype	2	Catfish (mumi/ong'alo/kamongo/Mud fish)
fishtype	3	Omena
fishtype	4	Common carp
fishtype	5	Nile perch (mbuta)
fishtype	6	Other 1, specify
fishtype	7	Other 2, specify
size1	1	Whole fish (More than 500g)
size1	2	Whole fish (250g-500g)
size1	3	Whole fish (100g and less)
size1	4	Portions of the fish (Explain the size)
size1	5	others (specify)
size1	6	Whole fish (100g-250)
size1	-77	Don't know
size1	-88	Don't want to answer
size1	-99	Not applicable
size2	1	100g tin
size2	2	250g tin
size2	3	less than 100g tin
size2	4	Other, specify
size2	5	500g tin
size2	6	1 kg tin
size2	7	2kg tin
size2	-77	Don't know
size2	-88	Don't want to answer
size2	-99	Not applicable
scarcity	1	because of COVID-19
scarcity	4	other (specify)
scarcity	-77	Don't know
scarcity	-88	Don't want to answer
scarcity	-99	Not applicable
covid	1	availability of amount of fish
covid	2	finances available
covid	3	reduced hours to buy
covid	4	others
covid	-77	Don't know
covid	-88	Don't want to answer
covid	-99	Not applicable
time	1	Any time of the day
time	2	Morning hours (before 12)
time	3	Lunch time (between 12pm and 2pm)
time	4	Afternoon (2-4)
time	5	Other (specify)
time	6	Evening (after 4)
time	-77	Don't know
time	-88	Don't want to answer
time	-99	Not applicable
rateavailability	1	Decrease
rateavailability	2	No change
rateavailability	3	Increase
rateavailability	-77	Don't know
rateavailability	-88	Don't want to answer
rateavailability	-99	Not applicable
reduced	1	discount
reduced	2	given for free as donation
reduced	3	low quality fish
reduced	4	waste
reduced	5	out of date
reduced	6	others (specify)
reduced	-77	Don't know
reduced	-88	Don't want to answer
reduced	-99	Not applicable
process	1	Head removed
process	2	cleaned
process	3	refrigerated
process	4	Gutted and scales removed and washed
process	5	Sun-dried fish
process	6	Deep fried
process	7	cooked in oil
process	8	other (specify)
process	9	Smoked
process	-77	Don't know
process	-88	Don't want to answer
process	-99	Not applicable
store_fish	1	Storage in refrigerator
store_fish	2	Storage in bucket
store_fish	3	Storage in Water
store_fish	4	storage in container
store_fish	5	hanging
store_fish	6	other (specify)
store_fish	-77	Don't know
store_fish	-88	Don't want to answer
store_fish	-99	Not applicable
fishperception	1	High quality
fishperception	2	Good taste
fishperception	3	Fresh
fishperception	4	Other, specify
fishperception	-77	Don't know
fishperception	-88	Don't want to answer
fishperception	-99	Not applicable
foodinfo	1	Health centers/hospitals
foodinfo	2	community lead
foodinfo	3	Kibera residents
foodinfo	4	Community health officer
foodinfo	5	Media (TV & Radio)
foodinfo	6	internet
foodinfo	7	Nutritional books and magazines
foodinfo	8	NGOs
foodinfo	9	CBO
foodinfo	10	NGA
foodinfo	11	FBO
foodinfo	12	Donor
foodinfo	13	Private companies
foodinfo	14	Other individuals
foodinfo	15	others (specify)
foodinfo	-77	Don't know
foodinfo	-88	Don't want to answer
foodinfo	-99	Not applicable
agree	1	Strongly disagree
agree	2	Disagree
agree	3	neutral
agree	4	Agree
agree	5	Strongly agree
trust	1	Very low
trust	2	Low
trust	3	Neutral
trust	4	High
trust	5	Very high
trust	-66	No answer
social	1	Household
social	2	Tribe
social	3	Church
social	4	Community lead
social	5	Fellow employees
social	6	Neighbours in Kibera
social	7	Others, specify
social	-77	Don't know
social	-88	Don't want to answer
social	-99	Not applicable
org2	0	No
org2	1	Local welfare group
org2	2	Women's group
org2	3	Business association
org2	4	Religious organization
org2	5	Other, specify
org2	-77	Don't know
org2	-88	Don't want to answer
org2	-99	Not applicable
safe	1	Very unsafe
safe	2	A little unsafe
safe	3	Mostly safe
safe	4	Quite safe
safe	5	Very safe
safe	-77	Don't know
safe	-88	Don't want to answer
safe	-99	Not applicable
women	1	Muggings
women	2	Rape
women	3	Sexual harassment
women	4	Kidnappings
women	5	Pick-pocketing
women	6	Other, specify
women	-77	Don't know
women	-88	Don't want to answer
women	-99	Not applicable
risk	1	No risk
risk	2	Some risk
risk	3	Moderate risk
risk	4	High risk
risk	5	Extremely high risk
risk	-66	No answer
floor	1	cement
floor	2	mud
floor	3	wood
floor	4	stone
floor	5	Other, specify
floor	-77	Don't know
floor	-88	Don't want to answer
floor	-99	Not applicable
light	1	electricity
light	2	candles
light	3	solar
light	4	gas lamps
light	5	Other, specify
light	-77	Don't know
light	-88	Don't want to answer
light	-99	Not applicable
understand	1	Able to understand
understand	2	Some difficulty
understand	3	Unable to understand
thought	1	Logical and sensible
thought	2	Somewhat unclear
thought	3	Unclear, insensible
thought	4	Totally disoriented
sharing	1	Willing to share
sharing	2	Not willing to share
distraction	0	None
distraction	1	Rain
distraction	2	Child present
distraction	3	Spouse present
distraction	4	Friend present
distraction	5	Community leader present
distraction	-77	Other
occ	1	Rarely (once or twice in the past 4 weeks)
occ	2	Sometimes (3 to 10 times in the past 4 weeks)
occ	3	Often (More than 10 times in the past 4 weeks)
safer	1	Yes, in the day
safer	2	Yes, at night
safer	3	No, in the day
safer	4	No, at night
category	1	Unused food products: items you have bought, but have not been cut/cooked or otherwise processed at your home.
category	2	Partly used food products: items that are disposed during meal preparatio, but before it is plated (e.g. half onion or half yogurt)
category	3	Platewaste: leftovers from meals that were served, including what was left behind on plates, pots, serving bowls etc.
category	4	Storage waste: leftovers from previous meals which were stored after preparation, but are discard later
reasonwastei	1	Noticing that food was bad or expired after buying
reasonwastei	2	Contaminated by dirty water
reasonwastei	3	Food going stale due to poor storage
reasonwastei	4	Considered contaminated by foreign organisms
reasonwastei	5	Prepared too much food and not possible to save leftovers
reasonwastei	6	Prepared too much food and do not want to save leftovers
reasonwastei	7	Served too much and could not finish all
reasonwastei	8	Saved leftovers but were not used in time
reasonwastei	9	Food was spoiled during cooking/preparation
reasonwastei	10	Food passing best by/expiring date
reasonwastei	11	Bought too much
reasonwastei	12	Accident
reasonwastei	13	Other, specify
reasonwastei	-77	Don't know
reasonwastei	-88	Don't want to answer
reasonwastei	-99	Not applicable
storefood	1	Refrigerator
storefood	2	Salting
storefood	3	Storing in open places (on the table)
storefood	4	Storing in food containers
storefood	5	Organized space (like a cupboard, packaging, jars or a dedicated space in the living space)
storefood	6	Other, specify
storefood	-77	Don't know
storefood	-88	Don't want to answer
storefood	-99	Not applicable
wastei	1	Throw it in the open spaces (street)
wastei	2	throw it in springs/streams/channels
wastei	3	through formal designated areas for waste (public bins)
wastei	4	pay persons to dispose (private disposal)
wastei	5	Give it to a pet or livestock
wastei	6	Home compost
wastei	7	other (specify)
wastei	-77	Don't know
wastei	-88	Don't want to answer
frquency	1	Two times per day
frquency	2	One time per day
frquency	3	One time every two day
frquency	4	One time every three day
frquency	5	One time every week
wasteplace	1	Market
wasteplace	2	Street vendors
wasteplace	3	Farmers
wasteplace	4	Supermarket
wasteplace	5	Small shop
wsskill	1	Very poor
wsskill	2	Poor
wsskill	3	Fair
wsskill	4	Good
wsskill	5	Very good
wsskill	6	Excellent
wsskill	7	Exceptional
planning	1	Never
planning	2	10% of the times
planning	3	25% of the times
planning	4	50% of the times
planning	5	75% of the times
planning	6	Always
meal_planning	1	Never
meal_planning	2	2 times per week
meal_planning	3	3-4 times per week
meal_planning	4	> 6 times per week
meal_planning	5	Always (all the weak)
copecov	1	Changes dietary patterns
copecov	2	Send household members to live with other relatives in the city
copecov	3	Send household members to live with other relatives in rural areas
copecov	4	Sold some household assets
copecov	5	Relied on supplies from rural areas
copecov	6	Relied on supplies from relatives in urban areas
copecov	7	Relied on credit
copecov	8	Relied on savings
copecov	9	Relied on support from government
copecov	10	Relied on support from Non Government Organizations (NGOs)
copecov	11	Other specify
type	1	Wheat (including wheat products like bread, chapati, mandazi, pasta, etc)
type	2	Maize (including flour, whole grain, green maize and maize products like ugali, glitheri, uji, etc)
type	3	Rice (including couscous)
type	4	Potatoes
type	5	Cassava
type	6	Vegetables
type	7	Cereal (including millet, sorghum)
type	8	Pulses (including beans, chickpeas, lentils, pigeon peas and cow peas)
product	1	Fruit
product	2	Dairy (including yogurt and cheese)
product	3	Meat
product	4	Eggs
product	5	Fish
product	6	Nuts
product	7	Drinks (including soft drinks and tea/coffee)
product	8	Milk
typebr	1	Wheat (including wheat products like bread, chapati, mandazi, pasta, etc)
typebr	2	Maize (including flour, whole grain, green maize and maize products like ugali, glitheri, uji, etc)
typebr	3	Rice (including couscous)
typebr	4	Potatoes
typebr	5	Cassava
typebr	6	Vegetables
typebr	7	Cereal (including millet, sorghum)
typebr	8	Pulses (including beans, chickpeas, lentils, pigeon peas and cow peas)
typebr	9	Fruit
typebr	10	Dairy (including yogurt and cheese)
typebr	11	Beef meat
typebr	12	Chicken meat
typebr	13	Eggs
typebr	14	Fish
typebr	15	Nuts
typebr	16	Drinks (including soft drinks and tea/coffee)
typebr	17	Milk
typebr	18	Snacks
typebr	19	Fast foods
unit	1	Kilograms
unit	2	Litres
unit	3	Numbers
quantity	1	Less than one serving spoon
quantity	2	1 to 2 serving spoons
quantity	3	2 to 4 serving spoons
quantity	4	4 to 6 serving spoons
quantity	5	More than 6 serving spoons
		Eggs
egg	1	Less than 1 egg
egg	2	1 egg
egg	3	2 to 3 eggs
egg	4	4 to 5 eggs
egg	5	More than 5 eggs
dairyi	1	Approximately half a portion or less
dairyi	2	Approximately one portion
dairyi	3	2 to 3 portions
dairyi	4	4 to 5 portions
dairyi	5	More than 5 portions
nut	1	Approximately half a portion or less
nut	2	Approximately one portion
nut	3	2 to 3 portions
nut	4	4 to 5 portions
nut	5	More than 5 portions
drink	1	Less than half a glass
drink	2	A half to one and a half glass
drink	3	Multiple glasses (approximately half a litre)
drink	4	Approximately one litre
drink	5	More than litre
Fruit	1	Approximately one fourth of a piece of fruit or less
Fruit	2	Approximately halve a piece of fruit
Fruit	3	Approximately 1 piece of fruit
Fruit	4	2 to 4 pieces of fruit
Fruit	5	More than 4 pieces of fruit
meat	1	Approximately half a portion or less
meat	2	Approximately one portion
meat	3	2 to 3 portions
meat	4	4 to 5 portions
meat	5	More than 5 portions

## Sheet: Sheet3
Q	Comment	Check met sector team	Check met Yuca
What kind of business (type of industry) is the main occupation of the male head/spouse connected with?	moeten we dit wel vragen? Of kunnen we ervan uitgaan dat het agriculture is?
	other, specify? Of specify niet relevant?
